# Supplementary material for: Evaluation of the Combined Effect of Artemisinin and Ferroptosis Inducer RSL3 against Toxoplasma gondii
Source: Int J Mol Sci. 2022 Dec 23;24(1):229. doi: 10.3390/ijms24010229 (PMC9820390; doi:10.3390/ijms24010229)
Supplement: Supplementary file 1 [file ijms-24-00229-s001.zip]

Archive with 1 entries (1 files):
- ijms-2038054-supplementary.pdf
